# Supplementary material for: Cellulose Nanocrystals Crosslinked with Sulfosuccinic Acid as Sustainable Proton Exchange Membranes for Electrochemical Energy Applications
Source: Membranes (Basel). 2022 Jun 26;12(7):658. doi: 10.3390/membranes12070658 (PMC9319731; doi:10.3390/membranes12070658)
Supplement: Supplementary file 1 [file membranes-12-00658-s001.zip]

Archive with 1 entries (1 files):
- membranes-1780041-supplementary.pdf
